# Supplementary material for: Public interest in palliative care in Latin America: A Google Trends analysis
Source: PLoS One. 2024 Jul 18;19(7):e0306312. doi: 10.1371/journal.pone.0306312 (PMC11257273; doi:10.1371/journal.pone.0306312)
Supplement: S1 Data — (XLSX) [file pone.0306312.s003.xlsx]

## Sheet: Palliative
Month	Palliative: (Todo el mundo)
2013-01	60
2013-02	63
2013-03	65
2013-04	58
2013-05	60
2013-06	59
2013-07	57
2013-08	53
2013-09	60
2013-10	66
2013-11	61
2013-12	53
2014-01	59
2014-02	65
2014-03	65
2014-04	68
2014-05	59
2014-06	61
2014-07	56
2014-08	56
2014-09	61
2014-10	67
2014-11	60
2014-12	56
2015-01	58
2015-02	63
2015-03	65
2015-04	60
2015-05	65
2015-06	60
2015-07	53
2015-08	64
2015-09	64
2015-10	73
2015-11	61
2015-12	60
2016-01	55
2016-02	65
2016-03	75
2016-04	69
2016-05	63
2016-06	57
2016-07	57
2016-08	59
2016-09	66
2016-10	64
2016-11	66
2016-12	59
2017-01	65
2017-02	70
2017-03	77
2017-04	68
2017-05	71
2017-06	64
2017-07	64
2017-08	63
2017-09	72
2017-10	79
2017-11	82
2017-12	60
2018-01	80
2018-02	78
2018-03	79
2018-04	85
2018-05	79
2018-06	69
2018-07	74
2018-08	79
2018-09	76
2018-10	87
2018-11	77
2018-12	63
2019-01	82
2019-02	86
2019-03	82
2019-04	84
2019-05	88
2019-06	80
2019-07	78
2019-08	76
2019-09	87
2019-10	88
2019-11	83
2019-12	75
2020-01	86
2020-02	89
2020-03	80
2020-04	86
2020-05	77
2020-06	72
2020-07	79
2020-08	70
2020-09	79
2020-10	88
2020-11	77
2020-12	69
2021-01	71
2021-02	78
2021-03	83
2021-04	81
2021-05	77
2021-06	75
2021-07	80
2021-08	75
2021-09	82
2021-10	90
2021-11	81
2021-12	78
2022-01	87
2022-02	89
2022-03	89
2022-04	88
2022-05	85
2022-06	80
2022-07	81
2022-08	84
2022-09	85
2022-10	93
2022-11	92
2022-12	95
2023-01	95
2023-02	100
2023-03	95
2023-04	86
2023-05	88

## Sheet: paliativos + paliativo + paliat
Month	Worldwide	Brazil	Mexico	Colombia	Argentina	Peru	Venezuela	Chile	Guatemala	Ecuador	Bolivia
2013-01	16	9	10	18	6	0	0	18	0	6	0
2013-02	19	10	11	14	9	6	13	0	17	0	46
2013-03	19	12	11	13	5	4	6	7	16	14	0
2013-04	20	14	14	10	9	6	0	15	13	0	0
2013-05	20	13	13	11	11	5	13	23	11	6	0
2013-06	19	13	13	8	10	9	5	22	0	25	0
2013-07	18	12	10	8	7	4	4	16	42	16	0
2013-08	19	14	12	11	8	4	0	18	20	6	0
2013-09	20	14	13	11	11	8	6	31	0	15	0
2013-10	24	15	14	10	16	8	15	16	0	23	0
2013-11	22	14	13	11	10	9	4	18	22	10	18
2013-12	15	8	9	9	6	4	3	15	0	31	0
2014-01	15	9	9	5	7	5	0	16	0	10	0
2014-02	19	11	13	11	9	4	4	5	9	0	0
2014-03	21	13	13	15	11	8	6	16	10	8	0
2014-04	21	12	15	19	9	6	6	10	11	7	50
2014-05	23	15	15	8	9	2	7	18	0	21	0
2014-06	19	10	11	13	10	5	7	25	25	13	21
2014-07	18	11	9	8	10	10	2	16	0	17	3
2014-08	20	15	14	13	9	9	8	19	9	8	0
2014-09	22	14	17	14	12	8	4	24	9	0	0
2014-10	25	16	17	15	17	5	7	26	0	5	7
2014-11	24	16	14	12	13	5	0	24	10	10	6
2014-12	16	10	11	8	10	11	2	15	42	16	6
2015-01	17	9	12	10	7	5	3	17	20	14	0
2015-02	21	11	9	17	8	6	3	13	23	24	0
2015-03	24	16	16	16	11	5	7	19	0	4	5
2015-04	24	14	15	15	12	5	7	28	16	19	0
2015-05	24	16	16	14	10	6	5	22	14	18	0
2015-06	24	18	13	19	14	14	6	25	7	13	0
2015-07	22	15	13	15	9	11	2	15	18	17	0
2015-08	22	14	14	17	11	4	0	27	14	29	0
2015-09	23	16	17	17	12	7	6	20	9	14	0
2015-10	29	18	18	16	18	16	8	19	21	28	29
2015-11	27	18	16	15	14	12	2	29	0	14	40
2015-12	18	11	12	11	10	8	2	17	0	18	16
2016-01	18	11	8	15	8	3	4	23	0	23	0
2016-02	21	13	15	12	11	5	5	15	0	16	0
2016-03	24	16	18	17	12	7	4	23	0	11	0
2016-04	26	19	18	15	10	12	10	22	13	16	16
2016-05	28	18	20	19	15	8	4	24	21	25	17
2016-06	27	17	18	15	13	13	4	25	0	11	0
2016-07	21	14	15	14	9	8	3	23	13	18	0
2016-08	23	16	16	19	8	8	2	21	0	22	0
2016-09	24	17	20	19	12	11	4	19	26	12	0
2016-10	29	20	19	18	13	11	6	19	0	28	0
2016-11	27	18	19	20	16	11	5	27	15	24	12
2016-12	19	14	13	13	10	10	8	15	14	15	19
2017-01	19	13	15	13	8	5	8	17	15	13	48
2017-02	23	14	17	16	10	6	4	4	0	16	0
2017-03	27	19	20	16	11	7	5	24	14	17	16
2017-04	25	19	16	16	16	7	5	21	0	30	38
2017-05	29	22	19	15	16	12	6	28	0	16	7
2017-06	26	20	20	14	14	10	0	20	0	25	20
2017-07	21	17	15	18	14	9	4	18	0	22	15
2017-08	35	38	18	22	15	8	3	20	9	13	12
2017-09	28	21	19	20	20	13	2	24	14	19	0
2017-10	33	24	20	22	18	11	0	28	0	27	0
2017-11	31	24	22	25	13	12	6	17	12	16	18
2017-12	20	16	14	14	11	8	2	15	0	21	0
2018-01	24	16	15	16	11	13	3	14	14	13	11
2018-02	27	19	19	18	13	11	0	12	18	32	11
2018-03	30	23	21	23	17	13	6	21	0	22	11
2018-04	31	24	22	17	14	10	0	23	0	28	13
2018-05	34	26	23	25	15	12	0	18	0	27	0
2018-06	35	33	21	20	12	16	10	26	11	23	7
2018-07	30	26	21	17	17	10	0	21	14	24	0
2018-08	33	31	19	32	13	11	0	27	25	28	32
2018-09	34	29	21	29	14	17	3	23	26	30	24
2018-10	36	27	26	25	20	19	2	23	22	27	8
2018-11	35	29	25	22	17	20	3	37	13	27	14
2018-12	23	19	15	20	13	9	7	21	0	23	12
2019-01	25	20	18	21	11	16	0	20	26	30	0
2019-02	30	25	22	25	11	12	11	13	20	27	0
2019-03	31	27	22	21	14	12	6	21	21	15	13
2019-04	33	26	22	24	16	9	0	30	0	28	15
2019-05	35	30	24	24	20	11	3	29	13	29	7
2019-06	34	25	25	25	18	21	4	48	24	38	12
2019-07	31	25	24	29	18	12	2	27	18	17	20
2019-08	33	28	25	26	18	11	0	23	21	21	0
2019-09	38	31	29	30	22	15	11	27	21	36	0
2019-10	42	32	32	29	19	20	4	25	35	28	15
2019-11	38	30	27	35	17	15	5	27	12	45	22
2019-12	26	21	18	21	11	19	0	22	0	23	9
2020-01	31	21	21	43	10	12	5	18	23	30	15
2020-02	37	24	25	39	12	14	13	19	30	33	13
2020-03	31	29	23	26	13	13	4	24	11	16	14
2020-04	32	25	20	27	14	15	5	23	11	24	10
2020-05	37	24	25	24	15	10	2	22	23	20	6
2020-06	35	27	24	23	15	14	6	29	20	22	12
2020-07	30	23	17	24	13	14	4	21	14	31	26
2020-08	30	24	19	27	14	15	9	20	11	33	11
2020-09	35	24	20	27	16	11	12	23	23	23	13
2020-10	36	25	25	32	18	17	8	24	15	37	13
2020-11	41	36	22	27	23	15	5	27	6	35	22
2020-12	30	21	19	21	18	17	3	22	0	33	14
2021-01	28	21	17	23	16	10	7	17	13	35	0
2021-02	38	33	22	28	14	13	3	14	41	36	0
2021-03	37	27	25	23	20	17	9	26	24	27	12
2021-04	36	24	24	27	16	17	0	24	6	24	17
2021-05	37	29	23	24	21	14	8	20	18	35	15
2021-06	36	24	26	23	17	12	10	26	15	31	28
2021-07	35	22	21	29	14	9	11	79	17	31	28
2021-08	35	26	26	30	16	14	15	30	15	37	16
2021-09	35	29	23	27	20	16	0	26	12	17	7
2021-10	42	34	28	41	20	16	12	27	20	34	0
2021-11	38	27	25	30	16	17	9	34	32	40	15
2021-12	28	22	18	12	15	10	15	25	11	52	19
2022-01	34	25	24	29	13	9	8	24	33	47	0
2022-02	40	29	29	30	16	16	8	22	23	52	11
2022-03	45	34	31	36	20	18	14	32	30	50	0
2022-04	40	32	28	31	22	23	5	33	32	50	17
2022-05	43	36	28	34	23	24	0	32	33	47	30
2022-06	42	35	28	26	23	27	12	41	27	59	7
2022-07	40	30	29	27	32	25	9	30	19	54	10
2022-08	42	32	30	39	22	14	9	31	30	45	26
2022-09	44	35	32	41	23	23	8	30	11	30	19
2022-10	47	36	31	38	26	22	11	35	22	44	20
2022-11	46	37	31	51	19	28	7	37	13	45	22
2022-12	100	100	60	84	34	47	33	60	74	84	60
2023-01	40	33	29	36	16	15	5	31	15	57	20
2023-02	44	35	32	42	19	24	17	24	34	51	18
2023-03	47	42	41	38	24	19	8	35	26	55	23
2023-04	42	36	32	34	19	22	8	36	15	63	24
2023-05	46	41	36	41	22	23	10	38	0	60	25

## Sheet: Chi square for trends
Month	Worldwide	Pele	Time_point
2013-01	16	0	1
2013-02	19	0	2
2013-03	19	0	3
2013-04	20	0	4
2013-05	20	0	5
2013-06	19	0	6
2013-07	18	0	7
2013-08	19	0	8
2013-09	20	0	9
2013-10	24	0	10
2013-11	22	0	11
2013-12	15	0	12
2014-01	15	0	13
2014-02	19	0	14
2014-03	21	0	15
2014-04	21	0	16
2014-05	23	0	17
2014-06	19	0	18
2014-07	18	0	19
2014-08	20	0	20
2014-09	22	0	21
2014-10	25	0	22
2014-11	24	0	23
2014-12	16	0	24
2015-01	17	0	25
2015-02	21	0	26
2015-03	24	0	27
2015-04	24	0	28
2015-05	24	0	29
2015-06	24	0	30
2015-07	22	0	31
2015-08	22	0	32
2015-09	23	0	33
2015-10	29	0	34
2015-11	27	0	35
2015-12	18	0	36
2016-01	18	0	37
2016-02	21	0	38
2016-03	24	0	39
2016-04	26	0	40
2016-05	28	0	41
2016-06	27	0	42
2016-07	21	0	43
2016-08	23	0	44
2016-09	24	0	45
2016-10	29	0	46
2016-11	27	0	47
2016-12	19	0	48
2017-01	19	0	49
2017-02	23	0	50
2017-03	27	0	51
2017-04	25	0	52
2017-05	29	0	53
2017-06	26	0	54
2017-07	21	0	55
2017-08	35	0	56
2017-09	28	0	57
2017-10	33	0	58
2017-11	31	0	59
2017-12	20	0	60
2018-01	24	0	61
2018-02	27	0	62
2018-03	30	0	63
2018-04	31	0	64
2018-05	34	0	65
2018-06	35	0	66
2018-07	30	0	67
2018-08	33	0	68
2018-09	34	0	69
2018-10	36	0	70
2018-11	35	0	71
2018-12	23	0	72
2019-01	25	0	73
2019-02	30	0	74
2019-03	31	0	75
2019-04	33	0	76
2019-05	35	0	77
2019-06	34	0	78
2019-07	31	0	79
2019-08	33	0	80
2019-09	38	0	81
2019-10	42	0	82
2019-11	38	0	83
2019-12	26	0	84
2020-01	31	0	85
2020-02	37	0	86
2020-03	31	0	87
2020-04	32	0	88
2020-05	37	0	89
2020-06	35	0	90
2020-07	30	0	91
2020-08	30	0	92
2020-09	35	0	93
2020-10	36	0	94
2020-11	41	0	95
2020-12	30	0	96
2021-01	28	0	97
2021-02	38	0	98
2021-03	37	0	99
2021-04	36	0	100
2021-05	37	0	101
2021-06	36	0	102
2021-07	35	0	103
2021-08	35	0	104
2021-09	35	0	105
2021-10	42	0	106
2021-11	38	0	107
2021-12	28	0	108
2022-01	34	0	109
2022-02	40	0	110
2022-03	45	0	111
2022-04	40	0	112
2022-05	43	0	113
2022-06	42	0	114
2022-07	40	0	115
2022-08	42	0	116
2022-09	44	0	117
2022-10	47	0	118
2022-11	46	0	119
2022-12	100	1	120
2023-01	40	1	121
2023-02	44	1	122
2023-03	47	1	123
2023-04	42	1	124
2023-05	46	1	125

## Sheet: Brasil
Month	Worldwide	Brazil	Mexico	Colombia	Argentina	Peru	Venezuela	Chile	Guatemala	Ecuador	Bolivia
2013-01	16	9	10	18	6	0	0	18	0	6	0
2013-02	19	10	11	14	9	6	13	0	17	0	46
2013-03	19	12	11	13	5	4	6	7	16	14	0
2013-04	20	14	14	10	9	6	0	15	13	0	0
2013-05	20	13	13	11	11	5	13	23	11	6	0
2013-06	19	13	13	8	10	9	5	22	0	25	0
2013-07	18	12	10	8	7	4	4	16	42	16	0
2013-08	19	14	12	11	8	4	0	18	20	6	0
2013-09	20	14	13	11	11	8	6	31	0	15	0
2013-10	24	15	14	10	16	8	15	16	0	23	0
2013-11	22	14	13	11	10	9	4	18	22	10	18
2013-12	15	8	9	9	6	4	3	15	0	31	0
2014-01	15	9	9	5	7	5	0	16	0	10	0
2014-02	19	11	13	11	9	4	4	5	9	0	0
2014-03	21	13	13	15	11	8	6	16	10	8	0
2014-04	21	12	15	19	9	6	6	10	11	7	50
2014-05	23	15	15	8	9	2	7	18	0	21	0
2014-06	19	10	11	13	10	5	7	25	25	13	21
2014-07	18	11	9	8	10	10	2	16	0	17	3
2014-08	20	15	14	13	9	9	8	19	9	8	0
2014-09	22	14	17	14	12	8	4	24	9	0	0
2014-10	25	16	17	15	17	5	7	26	0	5	7
2014-11	24	16	14	12	13	5	0	24	10	10	6
2014-12	16	10	11	8	10	11	2	15	42	16	6
2015-01	17	9	12	10	7	5	3	17	20	14	0
2015-02	21	11	9	17	8	6	3	13	23	24	0
2015-03	24	16	16	16	11	5	7	19	0	4	5
2015-04	24	14	15	15	12	5	7	28	16	19	0
2015-05	24	16	16	14	10	6	5	22	14	18	0
2015-06	24	18	13	19	14	14	6	25	7	13	0
2015-07	22	15	13	15	9	11	2	15	18	17	0
2015-08	22	14	14	17	11	4	0	27	14	29	0
2015-09	23	16	17	17	12	7	6	20	9	14	0
2015-10	29	18	18	16	18	16	8	19	21	28	29
2015-11	27	18	16	15	14	12	2	29	0	14	40
2015-12	18	11	12	11	10	8	2	17	0	18	16
2016-01	18	11	8	15	8	3	4	23	0	23	0
2016-02	21	13	15	12	11	5	5	15	0	16	0
2016-03	24	16	18	17	12	7	4	23	0	11	0
2016-04	26	19	18	15	10	12	10	22	13	16	16
2016-05	28	18	20	19	15	8	4	24	21	25	17
2016-06	27	17	18	15	13	13	4	25	0	11	0
2016-07	21	14	15	14	9	8	3	23	13	18	0
2016-08	23	16	16	19	8	8	2	21	0	22	0
2016-09	24	17	20	19	12	11	4	19	26	12	0
2016-10	29	20	19	18	13	11	6	19	0	28	0
2016-11	27	18	19	20	16	11	5	27	15	24	12
2016-12	19	14	13	13	10	10	8	15	14	15	19
2017-01	19	13	15	13	8	5	8	17	15	13	48
2017-02	23	14	17	16	10	6	4	4	0	16	0
2017-03	27	19	20	16	11	7	5	24	14	17	16
2017-04	25	19	16	16	16	7	5	21	0	30	38
2017-05	29	22	19	15	16	12	6	28	0	16	7
2017-06	26	20	20	14	14	10	0	20	0	25	20
2017-07	21	17	15	18	14	9	4	18	0	22	15
2017-08	35	38	18	22	15	8	3	20	9	13	12
2017-09	28	21	19	20	20	13	2	24	14	19	0
2017-10	33	24	20	22	18	11	0	28	0	27	0
2017-11	31	24	22	25	13	12	6	17	12	16	18
2017-12	20	16	14	14	11	8	2	15	0	21	0
2018-01	24	16	15	16	11	13	3	14	14	13	11
2018-02	27	19	19	18	13	11	0	12	18	32	11
2018-03	30	23	21	23	17	13	6	21	0	22	11
2018-04	31	24	22	17	14	10	0	23	0	28	13
2018-05	34	26	23	25	15	12	0	18	0	27	0
2018-06	35	33	21	20	12	16	10	26	11	23	7
2018-07	30	26	21	17	17	10	0	21	14	24	0
2018-08	33	31	19	32	13	11	0	27	25	28	32
2018-09	34	29	21	29	14	17	3	23	26	30	24
2018-10	36	27	26	25	20	19	2	23	22	27	8
2018-11	35	29	25	22	17	20	3	37	13	27	14
2018-12	23	19	15	20	13	9	7	21	0	23	12
2019-01	25	20	18	21	11	16	0	20	26	30	0
2019-02	30	25	22	25	11	12	11	13	20	27	0
2019-03	31	27	22	21	14	12	6	21	21	15	13
2019-04	33	26	22	24	16	9	0	30	0	28	15
2019-05	35	30	24	24	20	11	3	29	13	29	7
2019-06	34	25	25	25	18	21	4	48	24	38	12
2019-07	31	25	24	29	18	12	2	27	18	17	20
2019-08	33	28	25	26	18	11	0	23	21	21	0
2019-09	38	31	29	30	22	15	11	27	21	36	0
2019-10	42	32	32	29	19	20	4	25	35	28	15
2019-11	38	30	27	35	17	15	5	27	12	45	22
2019-12	26	21	18	21	11	19	0	22	0	23	9
2020-01	31	21	21	43	10	12	5	18	23	30	15
2020-02	37	24	25	39	12	14	13	19	30	33	13
2020-03	31	29	23	26	13	13	4	24	11	16	14
2020-04	32	25	20	27	14	15	5	23	11	24	10
2020-05	37	24	25	24	15	10	2	22	23	20	6
2020-06	35	27	24	23	15	14	6	29	20	22	12
2020-07	30	23	17	24	13	14	4	21	14	31	26
2020-08	30	24	19	27	14	15	9	20	11	33	11
2020-09	35	24	20	27	16	11	12	23	23	23	13
2020-10	36	25	25	32	18	17	8	24	15	37	13
2020-11	41	36	22	27	23	15	5	27	6	35	22
2020-12	30	21	19	21	18	17	3	22	0	33	14
2021-01	28	21	17	23	16	10	7	17	13	35	0
2021-02	38	33	22	28	14	13	3	14	41	36	0
2021-03	37	27	25	23	20	17	9	26	24	27	12
2021-04	36	24	24	27	16	17	0	24	6	24	17
2021-05	37	29	23	24	21	14	8	20	18	35	15
2021-06	36	24	26	23	17	12	10	26	15	31	28
2021-07	35	22	21	29	14	9	11	79	17	31	28
2021-08	35	26	26	30	16	14	15	30	15	37	16
2021-09	35	29	23	27	20	16	0	26	12	17	7
2021-10	42	34	28	41	20	16	12	27	20	34	0
2021-11	38	27	25	30	16	17	9	34	32	40	15
2021-12	28	22	18	12	15	10	15	25	11	52	19
2022-01	34	25	24	29	13	9	8	24	33	47	0
2022-02	40	29	29	30	16	16	8	22	23	52	11
2022-03	45	34	31	36	20	18	14	32	30	50	0
2022-04	40	32	28	31	22	23	5	33	32	50	17
2022-05	43	36	28	34	23	24	0	32	33	47	30
2022-06	42	35	28	26	23	27	12	41	27	59	7
2022-07	40	30	29	27	32	25	9	30	19	54	10
2022-08	42	32	30	39	22	14	9	31	30	45	26
2022-09	44	35	32	41	23	23	8	30	11	30	19
2022-10	47	36	31	38	26	22	11	35	22	44	20
2022-11	46	37	31	51	19	28	7	37	13	45	22
2022-12	100	100	60	84	34	47	33	60	74	84	60
2023-01	40	33	29	36	16	15	5	31	15	57	20
2023-02	44	35	32	42	19	24	17	24	34	51	18
2023-03	47	42	41	38	24	19	8	35	26	55	23
2023-04	42	36	32	34	19	22	8	36	15	63	24
2023-05	46	41	36	41	22	23	10	38	0	60	25
Medias <Pele		26.1389	22.9444	26.8611	16.1389	14.0278	6.13889	25.8889	17.2778	29.8056	12.1944

## Sheet: Sheet2
Country	CP_Level	RSV_media
Brazil	4	26.14
Mexico	5	22.94
Colombia	4	26.86
Argentina	6	16.13
Peru	3	14.02
Venezuela	3	6.14
Chile	6	25.89
Guatemala	3	17.28
Ecuador	3	29.8
Bolivia	3	12.19

## Sheet: Eutanasia World
Mes	Eutanasia: (Todo el mundo)	Euthanasia: (Todo el mundo)
2010-01	23	73
2010-02	33	87
2010-03	40	100
2010-04	42	97
2010-05	52	86
2010-06	39	55
2010-07	25	43
2010-08	29	43
2010-09	34	65
2010-10	44	78
2010-11	53	90
2010-12	24	65
2011-01	20	65
2011-02	29	76
2011-03	38	91
2011-04	33	75
2011-05	43	72
2011-06	42	59
2011-07	21	44
2011-08	28	45
2011-09	34	63
2011-10	44	64
2011-11	49	86
2011-12	24	61
2012-01	23	63
2012-02	28	75
2012-03	44	78
2012-04	37	76
2012-05	47	64
2012-06	36	51
2012-07	24	45
2012-08	29	48
2012-09	34	53
2012-10	43	60
2012-11	43	75
2012-12	21	56
2013-01	25	65
2013-02	39	70
2013-03	37	70
2013-04	47	72
2013-05	51	63
2013-06	37	49
2013-07	23	43
2013-08	27	43
2013-09	33	50
2013-10	51	66
2013-11	46	69
2013-12	23	51
2014-01	23	52
2014-02	41	84
2014-03	38	66
2014-04	35	61
2014-05	42	56
2014-06	33	49
2014-07	23	52
2014-08	28	43
2014-09	39	53
2014-10	54	67
2014-11	61	73
2014-12	23	52
2015-01	23	52
2015-02	39	61
2015-03	47	64
2015-04	40	63
2015-05	53	64
2015-06	43	49
2015-07	35	44
2015-08	31	49
2015-09	39	50
2015-10	46	61
2015-11	48	61
2015-12	28	49
2016-01	22	49
2016-02	29	54
2016-03	34	58
2016-04	41	59
2016-05	48	65
2016-06	37	45
2016-07	28	45
2016-08	48	40
2016-09	55	57
2016-10	41	57
2016-11	49	55
2016-12	23	50
2017-01	24	46
2017-02	44	58
2017-03	50	61
2017-04	34	61
2017-05	40	55
2017-06	38	44
2017-07	23	43
2017-08	31	41
2017-09	39	50
2017-10	44	60
2017-11	44	64
2017-12	28	45
2018-01	27	48
2018-02	35	60
2018-03	33	85
2018-04	46	61
2018-05	65	79
2018-06	43	46
2018-07	29	40
2018-08	35	42
2018-09	34	49
2018-10	41	52
2018-11	40	60
2018-12	23	46
2019-01	26	46
2019-02	31	55
2019-03	36	55
2019-04	67	57
2019-05	52	52
2019-06	65	66
2019-07	28	44
2019-08	31	41
2019-09	38	49
2019-10	43	61
2019-11	45	58
2019-12	27	44
2020-01	26	45
2020-02	64	53
2020-03	40	58
2020-04	39	46
2020-05	44	44
2020-06	33	39
2020-07	28	40
2020-08	28	38
2020-09	37	47
2020-10	39	57
2020-11	38	43
2020-12	56	39
2021-01	36	39
2021-02	40	41
2021-03	73	46
2021-04	44	49
2021-05	45	51
2021-06	48	46
2021-07	57	39
2021-08	64	38
2021-09	44	43
2021-10	85	52
2021-11	43	44
2021-12	31	46
2022-01	56	48
2022-02	57	58
2022-03	59	66
2022-04	60	63
2022-05	64	61
2022-06	54	57
2022-07	35	43
2022-08	43	50
2022-09	46	50
2022-10	55	54
2022-11	53	59
2022-12	38	59
2023-01	34	54
2023-02	35	62
2023-03	52	68
2023-04	49	62
2023-05	54	61

## Sheet: Muerte Digna World
Mes	muerte digna: (Todo el mundo)	Death with dignity: (Todo el mundo)
2010-01	1	6
2010-02	4	8
2010-03	5	11
2010-04	3	10
2010-05	4	9
2010-06	3	5
2010-07	1	3
2010-08	2	4
2010-09	2	5
2010-10	3	6
2010-11	5	8
2010-12	2	8
2011-01	2	5
2011-02	1	8
2011-03	3	12
2011-04	3	12
2011-05	7	12
2011-06	5	11
2011-07	1	5
2011-08	13	4
2011-09	9	5
2011-10	7	9
2011-11	7	11
2011-12	6	7
2012-01	3	3
2012-02	3	8
2012-03	3	9
2012-04	3	10
2012-05	37	8
2012-06	19	4
2012-07	7	4
2012-08	8	4
2012-09	5	8
2012-10	6	10
2012-11	6	23
2012-12	4	7
2013-01	1	6
2013-02	4	9
2013-03	3	7
2013-04	5	9
2013-05	4	8
2013-06	4	6
2013-07	3	5
2013-08	4	6
2013-09	4	5
2013-10	5	7
2013-11	5	8
2013-12	2	6
2014-01	1	4
2014-02	2	6
2014-03	3	7
2014-04	3	9
2014-05	3	6
2014-06	3	3
2014-07	2	4
2014-08	3	4
2014-09	5	5
2014-10	6	100
2014-11	8	100
2014-12	2	20
2015-01	2	17
2015-02	3	20
2015-03	3	20
2015-04	5	28
2015-05	4	19
2015-06	3	14
2015-07	9	12
2015-08	4	9
2015-09	5	13
2015-10	11	19
2015-11	5	19
2015-12	2	14
2016-01	2	10
2016-02	3	16
2016-03	4	19
2016-04	4	17
2016-05	4	13
2016-06	4	9
2016-07	2	8
2016-08	3	6
2016-09	4	11
2016-10	5	15
2016-11	5	19
2016-12	2	13
2017-01	2	11
2017-02	2	13
2017-03	5	15
2017-04	5	16
2017-05	4	10
2017-06	4	8
2017-07	2	7
2017-08	3	7
2017-09	3	9
2017-10	4	12
2017-11	4	15
2017-12	2	11
2018-01	2	9
2018-02	2	12
2018-03	2	15
2018-04	4	14
2018-05	5	11
2018-06	4	10
2018-07	3	10
2018-08	3	8
2018-09	4	10
2018-10	4	11
2018-11	5	13
2018-12	2	10
2019-01	2	10
2019-02	3	11
2019-03	3	11
2019-04	5	13
2019-05	4	9
2019-06	4	11
2019-07	4	8
2019-08	3	9
2019-09	5	10
2019-10	4	10
2019-11	5	12
2019-12	2	10
2020-01	2	7
2020-02	4	10
2020-03	3	9
2020-04	3	10
2020-05	5	8
2020-06	3	7
2020-07	3	8
2020-08	3	9
2020-09	3	8
2020-10	4	8
2020-11	4	8
2020-12	4	6
2021-01	3	6
2021-02	3	7
2021-03	4	8
2021-04	5	9
2021-05	4	7
2021-06	5	6
2021-07	3	7
2021-08	3	7
2021-09	3	7
2021-10	5	9
2021-11	5	9
2021-12	2	7
2022-01	3	7
2022-02	4	9
2022-03	4	9
2022-04	5	11
2022-05	5	10
2022-06	5	10
2022-07	4	8
2022-08	4	8
2022-09	4	8
2022-10	5	8
2022-11	5	9
2022-12	2	9
2023-01	2	8
2023-02	3	10
2023-03	4	10
2023-04	4	9
2023-05	5	13

## Sheet: sedación terminal World
Mes	sedación terminal: (Todo el mundo)	Terminal sedation: (Todo el mundo)
2010-01	0	24
2010-02	0	100
2010-03	0	65
2010-04	0	49
2010-05	0	22
2010-06	0	0
2010-07	0	25
2010-08	0	70
2010-09	0	0
2010-10	0	0
2010-11	0	18
2010-12	0	0
2011-01	0	0
2011-02	0	45
2011-03	19	19
2011-04	0	79
2011-05	63	36
2011-06	0	17
2011-07	0	0
2011-08	0	0
2011-09	15	31
2011-10	18	0
2011-11	35	70
2011-12	0	36
2012-01	12	17
2012-02	0	21
2012-03	12	20
2012-04	0	0
2012-05	0	17
2012-06	0	39
2012-07	0	0
2012-08	0	16
2012-09	0	0
2012-10	11	0
2012-11	12	30
2012-12	12	18
2013-01	0	20
2013-02	15	0
2013-03	0	58
2013-04	0	28
2013-05	0	18
2013-06	0	25
2013-07	20	0
2013-08	0	17
2013-09	0	0
2013-10	12	37
2013-11	0	41
2013-12	10	38
2014-01	0	23
2014-02	0	19
2014-03	16	0
2014-04	0	33
2014-05	13	39
2014-06	24	26
2014-07	0	15
2014-08	0	0
2014-09	0	11
2014-10	29	44
2014-11	0	21
2014-12	0	25
2015-01	0	14
2015-02	0	48
2015-03	26	28
2015-04	30	25
2015-05	21	0
2015-06	0	14
2015-07	10	16
2015-08	12	26
2015-09	17	0
2015-10	10	22
2015-11	0	27
2015-12	0	25
2016-01	19	24
2016-02	0	17
2016-03	19	28
2016-04	19	34
2016-05	0	22
2016-06	0	0
2016-07	0	11
2016-08	35	0
2016-09	0	38
2016-10	0	39
2016-11	0	13
2016-12	17	31
2017-01	0	23
2017-02	13	24
2017-03	24	26
2017-04	0	17
2017-05	0	10
2017-06	0	0
2017-07	22	14
2017-08	0	33
2017-09	0	18
2017-10	0	16
2017-11	0	0
2017-12	0	17
2018-01	36	38
2018-02	0	41
2018-03	0	20
2018-04	12	29
2018-05	0	8
2018-06	0	27
2018-07	0	31
2018-08	0	12
2018-09	0	36
2018-10	17	16
2018-11	16	40
2018-12	0	20
2019-01	0	29
2019-02	12	16
2019-03	0	13
2019-04	0	30
2019-05	0	9
2019-06	0	25
2019-07	7	33
2019-08	0	14
2019-09	15	17
2019-10	12	0
2019-11	0	15
2019-12	0	11
2020-01	9	9
2020-02	0	15
2020-03	0	19
2020-04	12	41
2020-05	10	21
2020-06	0	0
2020-07	6	9
2020-08	14	19
2020-09	0	0
2020-10	17	32
2020-11	48	33
2020-12	34	22
2021-01	20	18
2021-02	23	17
2021-03	0	13
2021-04	14	12
2021-05	38	15
2021-06	22	11
2021-07	28	0
2021-08	41	13
2021-09	13	0
2021-10	0	19
2021-11	0	0
2021-12	0	24
2022-01	8	18
2022-02	8	20
2022-03	30	19
2022-04	26	11
2022-05	27	23
2022-06	15	0
2022-07	27	9
2022-08	7	15
2022-09	29	7
2022-10	33	8
2022-11	47	24
2022-12	18	22
2023-01	32	15
2023-02	23	32
2023-03	25	19
2023-04	24	16
2023-05	0	0

## Sheet: Quimio World
Mes	quimioterapia paliativa: (Todo el mundo)	Palliative Chemotherapy: (Todo el mundo)
2010-01	28	40
2010-02	22	65
2010-03	12	31
2010-04	47	37
2010-05	0	37
2010-06	31	36
2010-07	0	70
2010-08	0	43
2010-09	24	73
2010-10	29	68
2010-11	0	42
2010-12	0	45
2011-01	25	56
2011-02	12	52
2011-03	13	50
2011-04	15	30
2011-05	0	21
2011-06	0	42
2011-07	16	61
2011-08	23	61
2011-09	21	65
2011-10	22	28
2011-11	28	54
2011-12	33	31
2012-01	32	25
2012-02	30	62
2012-03	8	66
2012-04	29	61
2012-05	16	44
2012-06	0	48
2012-07	19	66
2012-08	40	52
2012-09	23	40
2012-10	34	53
2012-11	23	50
2012-12	10	29
2013-01	43	38
2013-02	21	45
2013-03	28	34
2013-04	13	56
2013-05	16	42
2013-06	0	59
2013-07	37	43
2013-08	34	68
2013-09	12	65
2013-10	33	52
2013-11	0	55
2013-12	13	37
2014-01	19	24
2014-02	22	30
2014-03	26	64
2014-04	37	44
2014-05	29	77
2014-06	27	70
2014-07	15	64
2014-08	31	30
2014-09	40	64
2014-10	10	25
2014-11	0	32
2014-12	16	50
2015-01	20	42
2015-02	31	51
2015-03	14	53
2015-04	17	61
2015-05	6	47
2015-06	14	44
2015-07	30	60
2015-08	10	48
2015-09	18	46
2015-10	28	72
2015-11	9	68
2015-12	0	35
2016-01	19	49
2016-02	11	70
2016-03	17	46
2016-04	17	55
2016-05	23	40
2016-06	27	50
2016-07	23	31
2016-08	11	31
2016-09	20	57
2016-10	14	57
2016-11	22	51
2016-12	14	59
2017-01	16	49
2017-02	21	51
2017-03	25	59
2017-04	12	52
2017-05	13	46
2017-06	31	63
2017-07	32	57
2017-08	24	29
2017-09	22	47
2017-10	20	70
2017-11	14	70
2017-12	12	53
2018-01	21	83
2018-02	34	64
2018-03	17	71
2018-04	29	73
2018-05	11	56
2018-06	24	47
2018-07	25	62
2018-08	21	49
2018-09	12	32
2018-10	30	60
2018-11	20	51
2018-12	19	48
2019-01	28	61
2019-02	21	99
2019-03	10	80
2019-04	33	62
2019-05	28	53
2019-06	30	60
2019-07	37	84
2019-08	23	47
2019-09	30	47
2019-10	22	59
2019-11	22	55
2019-12	22	44
2020-01	16	69
2020-02	20	72
2020-03	24	66
2020-04	26	50
2020-05	28	65
2020-06	18	55
2020-07	24	55
2020-08	29	74
2020-09	27	64
2020-10	22	75
2020-11	22	56
2020-12	24	49
2021-01	23	69
2021-02	25	45
2021-03	18	69
2021-04	25	51
2021-05	22	52
2021-06	17	64
2021-07	18	57
2021-08	24	61
2021-09	36	74
2021-10	23	94
2021-11	19	66
2021-12	34	51
2022-01	15	47
2022-02	29	100
2022-03	32	59
2022-04	33	81
2022-05	36	77
2022-06	20	64
2022-07	26	77
2022-08	30	77
2022-09	25	65
2022-10	22	64
2022-11	25	68
2022-12	33	65
2023-01	41	67
2023-02	37	75
2023-03	43	70
2023-04	13	81
2023-05	0	44

## Sheet: Geomap
País	Multiple search
Portugal	100
Costa Rica	74
Uruguay	62
España	59
Brasil	51
Colombia	50
Ecuador	46
México	45
Chile	44
Panamá	43
Angola	39
Argentina	33
El Salvador	31
Paraguay	30
Guatemala	29
Perú	29
Honduras	26
Nicaragua	25
Puerto Rico	23
Bolivia	17
República Dominicana	14
Venezuela	10
Rumanía	6
Italia	1
Estados Unidos	0.5
Reino Unido	0.5
Canadá	0.5
Alemania	0.5

[truncated: 10 more sheets: Dolor, midazolam, morfina, fentanilo, muerte digna, cuidado terminal, sedación terminal, quimioterapia paliativa, Sheet11, Suggestion1]
